# Supplementary material for: Outcomes of COVID-19 Critically Ill Extremely Elderly Patients: Analysis of a Large, National, Observational Cohort
Source: J Clin Med. 2022 Mar 11;11(6):1544. doi: 10.3390/jcm11061544 (PMC8951481; doi:10.3390/jcm11061544)
Supplement: Supplementary file 1 [file jcm-11-01544-s001.zip]

Archive with 1 entries (1 files):
- jcm-1621213-supplementary.pdf
